# Supplementary material for: Seasonal Changes in the Metabolic Profiles and Biological Activity in Leaves of Diospyros digyna and D. rekoi “Zapote” Trees
Source: Plants (Basel). 2019 Oct 25;8(11):449. doi: 10.3390/plants8110449 (PMC6918230; doi:10.3390/plants8110449)
Supplement: Supplementary file 1 [file plants-08-00449-s001.zip]

Archive with 5 entries (4 files):
- Revised Supplemental Material-01/
- Revised Supplemental Material-01/Figure S1_R.docx
- Revised Supplemental Material-01/Figure S2_R.docx
- Revised Supplemental Material-01/Table S1_R.docx
- Revised Supplemental Material-01/Table S2-R.docx
